# Supplementary material for: Molecular Subtypes as a Basis for Stratified Use of Neoadjuvant Chemotherapy for Muscle-Invasive Bladder Cancer—A Narrative Review
Source: Cancers (Basel). 2022 Mar 26;14(7):1692. doi: 10.3390/cancers14071692 (PMC8996989; doi:10.3390/cancers14071692)
Supplement: Supplementary file 1 [file cancers-14-01692-s001.zip]

Archive with 1 entries (1 files):
- cancers-1632458 supplementary_proofs_220330.pdf
